# Supplementary material for: Neutrophil to Lymphocyte Ratio as a Biomarker for the Prediction of Cancer Outcomes and Immune-Related Adverse Events in a CTLA-4-Treated Population
Source: Cancers (Basel). 2025 Jun 17;17(12):2011. doi: 10.3390/cancers17122011 (PMC12190284; doi:10.3390/cancers17122011)
Supplement: Supplementary file 1 [file cancers-17-02011-s001.zip]

Archive with 4 entries (4 files):
- Supplemental Table S1.pptx
- Supplemental Table S2.pptx
- Supplemental Table S3.pptx
- Supplemental Table S4.pptx
